# Supplementary material for: Unexpected and Synergistical Effects of All-Trans Retinoic Acid and TGF-β2 on Biological Aspects of 2D and 3D Cultured ARPE19 Cells
Source: Biomedicines. 2024 Sep 30;12(10):2228. doi: 10.3390/biomedicines12102228 (PMC11505250; doi:10.3390/biomedicines12102228)
Supplement: Supplementary file 1 [file biomedicines-12-02228-s001.zip]

Archive with 1 entries (1 files):
- biomedicines-3213595-supplementary.pdf
